# Supplementary material for: Comparison of motor skill learning, grip strength and memory recall on land and in chest-deep water
Source: PLoS One. 2018 Aug 14;13(8):e0202284. doi: 10.1371/journal.pone.0202284 (PMC6091933; doi:10.1371/journal.pone.0202284)
Supplement: S1 Table — (XLSX) [file pone.0202284.s001.xlsx]

## Sheet: Error number
Sub	Cond	numD1-1	numD2-1	numD3-1	numD4-1	numD5-1	numD6-1	numD7-1	numD8-1	numD1-2	numD2-2	numD3-2	numD4-2	numD5-2	numD6-2	numD7-2	numD8-2	sumA1	sumB1	sumA2	sumB2	sumAB1	sumAB2	numN1-1	numN1-2				outliers were based on the stem and leaf plots those extreme values were replaced with the next most extrem value as per Tabernick and fidel
1	2	39	34	17	30	11	9	9	8	8	8	10	7	6	5	8	6	120	37	33	25	157	58	16	5
2	2	8	41	15	8	7	10	1	4	8	0	2	1	2	4	2	0	72	22	11	8	94	19	28	7
3	2		41	27	10	5	10	9	9	9	5	7	4	7	0	2	3	78	33	25	12	111	37	23	11
4	2	6	9	4	8	5	5	2	4	5	4	7	10	4	7	6	3	27	16	26	20	43	46	10	3
5	1	40	17	24	16	1	2	10	4	7	2	5	7	5	4	2	3	97	17	21	14	114	35	17	11
6	1	8	4	8	10	1	5	4	4	4	1	3	1	3	3	0	6	30	14	9	12	44	21	9	1
7	1	19	22	10	4	4	4	1	7	3	3	3	3	4	3	6	3	55	16	12	16	71	28	28	15
8	1	16	14	18	16	8	2	2	13	3	3	3	3	2	1	3	1	64	25	12	7	89	19	28	7
9	2		41	27	30	11	15	4	9	12	8	10	10	4	7	8	6	98	39	40	25	137	65	28	13
10	1	20	9	7	7	6	6	6	3	5	6	7	6	3	5	1	3	43	21	24	12	64	36	19	7
11	2	4	23	17	21	8	12	9	6	6	4	5	6	3	4	5	5	65	35	21	17	100	38	28	8
12	2	2	0	1	0	0	0	0	0	0	0	1	2	2	0	0	2	3	0	3	4	3	7	5	1
13	1	44	30	18	5	1	4	3	1	3	1	2	2	1	2	0	0	97	9	8	3	106	11	11	0
14	1	9	13	2	4	5	0	1	2	1	3	1	0	2	0	1	0	28	8	5	3	36	8	6	4
15	2	16	11	27	5	7	6	4	5	4	1	2	1	2	1	1	1	59	22	8	5	81	13	15	7
16	2	19	6	7	10	11	3	3	8	3	2	5	6	1	3	2	3	42	25	16	9	67	25	13	3
17	2	4	12	6	5	3	8	9	7	8	5	3	4	1	2	2	0	27	27	20	5	54	25	25	1
18	1	9	8	12	10	0	2	4	1	0	1	0	1	1	5	0	1	39	7	2	7	46	9	41	4
19	1	17	9	3	0	0	1	2	1	1	2	2	2	0	1	0	1	29	4	7	2	33	9	11	3
20	1	20	11	6	5	0	5	1	4	1	1	3	1	1	1	1	2	42	10	6	5	52	11	17	15
21	2	29	10	14	30	4	5	2	2	3	4	2	5	1	2	1	0	83	13	14	4	96	18	14	7
22	2	20	33	12	14	9	3	9	6	2	2	3	5	3	2	4	2	79	27	12	11	106	23	19	8
23	2	27	23	15	13	10	9	5	9	8	1	5	0	5	1	3	0	78	33	14	9	111	23	28	13
24	1	47	5	4	1	4	0	0	0	2	4	1	3	5	0	0	2	57	4	10	7	61	17	15	4
25	1	6	6	3	2	1	3	0	1	0	1	1	0	3	2	1	1	17	5	2	7	22	9	17	4
26	1	8	16	12	8	9	5	6	5	7	7	4	9	4	3	3	4	44	25	27	14	69	41	9	8
27	1	9	6	9	7	1	2	1	2	1	0	1	3	2	0	1	0	31	6	5	3	37	8	9	2
28	1	7	2	4	0	1	3	1	0	1	0	2	0	2	2	2	1	13	5	3	7	18	10	4	4
29	2	12	9	3	1	0	7	1	0	0	0	0	6	2	2	1	3	25	8	6	8	33	14	9	2
30	2	16	20	6	16	8	8	5	6	4	2	7	7	4	3	8	3	58	27	20	18	85	38	19	10
31	2	2	14	15	7	9	1	8	6	7	8	7	6	6	7	8	6	38	24	28	27	62	55	24	4
32	2	38	26	16	15	7	6	3	5	4	5	4	5	3	3	3	3	95	21	18	12	116	30	14	8
33	1	44	30	24	20	6	5	4	2	6	3	3	3	7	0	3	1	118	17	15	11	135	26	15	7
34	1	16	18	14	17	13	10	7	11	11	5	7	2	6	8	6	3	65	41	25	23	106	48	31	7
35	1	14	6	6	12	8	10	7	7	5	7	6	6	4	6	3	2	38	32	24	15	70	39	9	8
36	1	8	8	24	9	3	3	1	2	1	5	2	1	0	5	6	2	49	9	9	13	58	22	4	5
37	1	21	12	11	15	1	4	6	7	4	5	2	3	1	2	0	2	59	18	14	5	77	19	19	13
38	1		22	16	15	8	8	6	12	4	5	7	8	2	3	2	2	53	34	24	9	87	33	31	15
39	1	22	14	14	20	7	7	2	7	3	3	5	8	3	1	2	4	70	23	19	10	93	29	10	8
40	2	4	18	6	25	5	4	4	4	4	2	2	2	3	6	2	1	53	17	10	12	70	22	7	6
41	2	13	8	5	7	5	4	4	1	3	8	5	4	6	2	5	6	33	14	20	19	47	39	6	5
42	2	11	14	6	14	6	10	3	2	2	3	3	3	5	2	1	2	45	21	11	10	66	21	15	6
43	2	3	7	1	8	0	0	0	1	1	1	1	3	1	2	0	2	19	1	6	5	20	11	4	3
44	1	9	9	5	7	7	4	6	3	11	5	5	4	2	4	2	6	30	20	25	14	50	39	29	2
45	1	28	30	24	12	2	3	5	4	5	1	4	1	2	1	3	1	94	14	11	7	108	18		12
46	1	26	9	15	8	13	10	5	7	5	11	6	8	7	8	6	6	58	35	30	27	93	57	23	9
47	1	2	8	2	2	1	3	0	1	1	2	6	2	0	0	1	1	14	5	11	2	19	13	7	3
48	1	13	4	0	13	4	0	2	7	4	1	2	2	0	1	1	3	30	13	9	5	43	14	26	3
49	1	2	3	1	2	3	0	0	3	3	0	4	2	3	3	2	1	8	6	9	9	14	18	4	2
50	1	9	8	4	2	1	3	5	1	1	1	0	3	0	0	0	2	23	10	5	2	33	7	13	2
51	2	5	10	6	9	4	2	4	5	0	4	1	3	5	3	2	3	30	15	8	13	45	21	7	5
52	2	6	7	7	4	6	2	3	4	3	3	3	1	2	1	4	1	24	15	10	8	39	18	12	11
53	2	9	8	9	9	4	3	2	2	2	2	3	1	3	3	2	0	35	11	8	8	46	16	25	1
54	2	8	5	7	3	5	2	4	4	1	3	10	10	2	3	1	3	23	15	24	9	38	33	14	10
55	2	4	1	27	30	0	2	3	0	0	2	0	2	0	0	0	1	62	5	4	1	67	5	11	3
56	2	11	5	3	4	1	2	2	5	1	3	1	1	0	1	0	2	23	10	6	3	33	9	24	12
57	2	13	17	14	5	3	3	5	8	6	4	5	5	6	5	3	0	49	19	20	14	68	34	28	5
58	2	17	10	13	0	0	1	3	0	0	2	1	1	1	2	1	0	40	4	4	4	44	8	14	2
59	2	5	3	2	5	3	4	3	2	4	4	0	3	0	2	1	1	15	12	11	4	27	15	14	1
60	2	6	11	12	5	5	4	5	5	6	6	3	5	8	4	5	4	34	19	20	21	53	41	7	7
61	1	16	14	13	11	11	6	5	11	2	2	4	1	3	3	1	1	54	33	9	8	87	17	17	6.5
62	1	24	23	5	2	1	1	3	1	2	0	1	1	3	0	1	0	54	6	4	4	60	8	26	10
Means		Average if statement
	1	17.7667	12.5806	10.2581	8.45161	4.22581	3.90323	3.41935	4.32258	3.45161	2.93548	3.29032	3.09677	2.6129	2.48387	1.93548	2.09677	48.4839	15.871	12.7742	9.12903	64.3548	21.9032	16.8333	6.5
	2	11.3571	14.7667	11	10.7	5.03333	5.03333	3.96667	4.3	3.86667	3.26667	3.6	4.06667	3.06667	2.8	2.76667	2.2	47.0667	18.3333	14.8	10.8333	65.4	25.6333	16.3333	6.1
Log10 transformations
Sub	Cond	numD1-1	numD2-1	numD3-1	numD4-1	numD5-1	numD6-1	numD7-1	numD8-1	numD1-2	numD2-2	numD3-2	numD4-2	numD5-2	numD6-2	numD7-2	numD8-2	sumA1	sumB1	sumA2	sumB2	sumAB1	sumAB2	numN1-1	numN1-2
1	2	1.60206	1.54407	1.25527	1.49136	1.07918	1	1	0.954243	0.954243	0.954243	1.04139	0.90309	0.845098	0.778151	0.954243	0.845098	2.08279	1.57978	1.53148	1.41497	2.19866	1.77085	1.23045	0.778151
2	2	0.954243	1.62325	1.20412	0.954243	0.90309	1.04139	0.30103	0.69897	0.954243	0	0.477121	0.30103	0.477121	0.69897	0.477121	0	1.86332	1.36173	1.07918	0.954243	1.97772	1.30103	1.4624	0.90309
3	2	0	1.62325	1.44716	1.04139	0.778151	1.04139	1	1	1	0.778151	0.90309	0.69897	0.90309	0	0.477121	0.60206	1.89763	1.53148	1.41497	1.11394	2.04922	1.57978	1.38021	1.07918
4	2	0.845098	1	0.69897	0.954243	0.778151	0.778151	0.477121	0.69897	0.778151	0.69897	0.90309	1.04139	0.69897	0.90309	0.845098	0.60206	1.44716	1.23045	1.43136	1.32222	1.64345	1.6721	1.04139	0.60206
5	1	1.61278	1.25527	1.39794	1.23045	0.30103	0.477121	1.04139	0.69897	0.90309	0.477121	0.778151	0.90309	0.778151	0.69897	0.477121	0.60206	1.99123	1.25527	1.34242	1.17609	2.0607	1.5563	1.25527	1.07918
6	1	0.954243	0.69897	0.954243	1.04139	0.30103	0.778151	0.69897	0.69897	0.69897	0.30103	0.60206	0.30103	0.60206	0.60206	0	0.845098	1.49136	1.17609	1	1.11394	1.65321	1.34242	1	0.30103
7	1	1.30103	1.36173	1.04139	0.69897	0.69897	0.69897	0.30103	0.90309	0.60206	0.60206	0.60206	0.60206	0.69897	0.60206	0.845098	0.60206	1.74819	1.23045	1.11394	1.23045	1.85733	1.4624	1.4624	1.20412
8	1	1.23045	1.17609	1.27875	1.23045	0.954243	0.477121	0.477121	1.14613	0.60206	0.60206	0.60206	0.60206	0.477121	0.30103	0.60206	0.30103	1.81291	1.41497	1.11394	0.90309	1.95424	1.30103	1.4624	0.90309
9	2	0	1.62325	1.44716	1.49136	1.07918	1.20412	0.69897	1	1.11394	0.954243	1.04139	1.04139	0.69897	0.90309	0.954243	0.845098	1.99564	1.60206	1.61278	1.41497	2.13988	1.81954	1.4624	1.14613
10	1	1.32222	1	0.90309	0.90309	0.845098	0.845098	0.845098	0.60206	0.778151	0.845098	0.90309	0.845098	0.60206	0.778151	0.30103	0.60206	1.64345	1.34242	1.39794	1.11394	1.81291	1.5682	1.30103	0.90309
11	2	0.69897	1.38021	1.25527	1.34242	0.954243	1.11394	1	0.845098	0.845098	0.69897	0.778151	0.845098	0.60206	0.69897	0.778151	0.778151	1.81954	1.5563	1.34242	1.25527	2.00432	1.59106	1.4624	0.954243
12	2	0.477121	0	0.30103	0	0	0	0	0	0	0	0.30103	0.477121	0.477121	0	0	0.477121	0.60206	0	0.60206	0.69897	0.60206	0.90309	0.778151	0.30103
13	1	1.65321	1.49136	1.27875	0.778151	0.30103	0.69897	0.60206	0.30103	0.60206	0.30103	0.477121	0.477121	0.30103	0.477121	0	0	1.99123	1	0.954243	0.60206	2.02938	1.07918	1.07918	0
14	1	1	1.14613	0.477121	0.69897	0.778151	0	0.30103	0.477121	0.30103	0.60206	0.30103	0	0.477121	0	0.30103	0	1.4624	0.954243	0.778151	0.60206	1.5682	0.954243	0.845098	0.69897
15	2	1.23045	1.07918	1.44716	0.778151	0.90309	0.845098	0.69897	0.778151	0.69897	0.30103	0.477121	0.30103	0.477121	0.30103	0.30103	0.30103	1.77815	1.36173	0.954243	0.778151	1.91381	1.14613	1.20412	0.90309
16	2	1.30103	0.845098	0.90309	1.04139	1.07918	0.60206	0.60206	0.954243	0.60206	0.477121	0.778151	0.845098	0.30103	0.60206	0.477121	0.60206	1.63347	1.41497	1.23045	1	1.83251	1.41497	1.14613	0.60206
17	2	0.69897	1.11394	0.845098	0.778151	0.60206	0.954243	1	0.90309	0.954243	0.778151	0.60206	0.69897	0.30103	0.477121	0.477121	0	1.44716	1.44716	1.32222	0.778151	1.74036	1.41497	1.41497	0.30103
18	1	1	0.954243	1.11394	1.04139	0	0.477121	0.69897	0.30103	0	0.30103	0	0.30103	0.30103	0.778151	0	0.30103	1.60206	0.90309	0.477121	0.90309	1.6721	1	1.62325	0.69897
19	1	1.25527	1	0.60206	0	0	0.30103	0.477121	0.30103	0.30103	0.477121	0.477121	0.477121	0	0.30103	0	0.30103	1.47712	0.69897	0.90309	0.477121	1.53148	1	1.07918	0.60206
20	1	1.32222	1.07918	0.845098	0.778151	0	0.778151	0.30103	0.69897	0.30103	0.30103	0.60206	0.30103	0.30103	0.30103	0.30103	0.477121	1.63347	1.04139	0.845098	0.778151	1.72428	1.07918	1.25527	1.20412
21	2	1.47712	1.04139	1.17609	1.49136	0.69897	0.778151	0.477121	0.477121	0.60206	0.69897	0.477121	0.778151	0.30103	0.477121	0.30103	0	1.92428	1.14613	1.17609	0.69897	1.98677	1.27875	1.17609	0.90309
22	2	1.32222	1.53148	1.11394	1.17609	1	0.60206	1	0.845098	0.477121	0.477121	0.60206	0.778151	0.60206	0.477121	0.69897	0.477121	1.90309	1.44716	1.11394	1.07918	2.02938	1.38021	1.30103	0.954243
23	2	1.44716	1.38021	1.20412	1.14613	1.04139	1	0.778151	1	0.954243	0.30103	0.778151	0	0.778151	0.30103	0.60206	0	1.89763	1.53148	1.17609	1	2.04922	1.38021	1.4624	1.14613
24	1	1.68124	0.778151	0.69897	0.30103	0.69897	0	0	0	0.477121	0.69897	0.30103	0.60206	0.778151	0	0	0.477121	1.76343	0.69897	1.04139	0.90309	1.79239	1.25527	1.20412	0.69897
25	1	0.845098	0.845098	0.60206	0.477121	0.30103	0.60206	0	0.30103	0	0.30103	0.30103	0	0.60206	0.477121	0.30103	0.30103	1.25527	0.778151	0.477121	0.90309	1.36173	1	1.25527	0.69897
26	1	0.954243	1.23045	1.11394	0.954243	1	0.778151	0.845098	0.778151	0.90309	0.90309	0.69897	1	0.69897	0.60206	0.60206	0.69897	1.65321	1.41497	1.44716	1.17609	1.8451	1.62325	1	0.954243
27	1	1	0.845098	1	0.90309	0.30103	0.477121	0.30103	0.477121	0.30103	0	0.30103	0.60206	0.477121	0	0.30103	0	1.50515	0.845098	0.778151	0.60206	1.57978	0.954243	1	0.477121
28	1	0.90309	0.477121	0.69897	0	0.30103	0.60206	0.30103	0	0.30103	0	0.477121	0	0.477121	0.477121	0.477121	0.30103	1.14613	0.778151	0.60206	0.90309	1.27875	1.04139	0.69897	0.69897
29	2	1.11394	1	0.60206	0.30103	0	0.90309	0.30103	0	0	0	0	0.845098	0.477121	0.477121	0.30103	0.60206	1.41497	0.954243	0.845098	0.954243	1.53148	1.17609	1	0.477121
30	2	1.23045	1.32222	0.845098	1.23045	0.954243	0.954243	0.778151	0.845098	0.69897	0.477121	0.90309	0.90309	0.69897	0.60206	0.954243	0.60206	1.77085	1.44716	1.32222	1.27875	1.9345	1.59106	1.30103	1.04139
31	2	0.477121	1.17609	1.20412	0.90309	1	0.30103	0.954243	0.845098	0.90309	0.954243	0.90309	0.845098	0.845098	0.90309	0.954243	0.845098	1.59106	1.39794	1.4624	1.44716	1.79934	1.74819	1.39794	0.69897
32	2	1.59106	1.43136	1.23045	1.20412	0.90309	0.845098	0.60206	0.778151	0.69897	0.778151	0.69897	0.778151	0.60206	0.60206	0.60206	0.60206	1.98227	1.34242	1.27875	1.11394	2.06819	1.49136	1.17609	0.954243
33	1	1.65321	1.49136	1.39794	1.32222	0.845098	0.778151	0.69897	0.477121	0.845098	0.60206	0.60206	0.60206	0.90309	0	0.60206	0.30103	2.07555	1.25527	1.20412	1.07918	2.13354	1.43136	1.20412	0.90309
34	1	1.23045	1.27875	1.17609	1.25527	1.14613	1.04139	0.90309	1.07918	1.07918	0.778151	0.90309	0.477121	0.845098	0.954243	0.845098	0.60206	1.81954	1.62325	1.41497	1.38021	2.02938	1.6902	1.50515	0.90309
35	1	1.17609	0.845098	0.845098	1.11394	0.954243	1.04139	0.90309	0.90309	0.778151	0.90309	0.845098	0.845098	0.69897	0.845098	0.60206	0.477121	1.59106	1.51851	1.39794	1.20412	1.85126	1.60206	1	0.954243
36	1	0.954243	0.954243	1.39794	1	0.60206	0.60206	0.30103	0.477121	0.30103	0.778151	0.477121	0.30103	0	0.778151	0.845098	0.477121	1.69897	1	1	1.14613	1.77085	1.36173	0.69897	0.778151
37	1	1.34242	1.11394	1.07918	1.20412	0.30103	0.69897	0.845098	0.90309	0.69897	0.778151	0.477121	0.60206	0.30103	0.477121	0	0.477121	1.77815	1.27875	1.17609	0.778151	1.89209	1.30103	1.30103	1.14613
38	1	0	1.36173	1.23045	1.20412	0.954243	0.954243	0.845098	1.11394	0.69897	0.778151	0.90309	0.954243	0.477121	0.60206	0.477121	0.477121	1.73239	1.54407	1.39794	1	1.94448	1.53148	1.50515	1.20412
39	1	1.36173	1.17609	1.17609	1.32222	0.90309	0.90309	0.477121	0.90309	0.60206	0.60206	0.778151	0.954243	0.60206	0.30103	0.477121	0.69897	1.85126	1.38021	1.30103	1.04139	1.97313	1.47712	1.04139	0.954243
40	2	0.69897	1.27875	0.845098	1.41497	0.778151	0.69897	0.69897	0.69897	0.69897	0.477121	0.477121	0.477121	0.60206	0.845098	0.477121	0.30103	1.73239	1.25527	1.04139	1.11394	1.85126	1.36173	0.90309	0.845098
41	2	1.14613	0.954243	0.778151	0.90309	0.778151	0.69897	0.69897	0.30103	0.60206	0.954243	0.778151	0.69897	0.845098	0.477121	0.778151	0.845098	1.53148	1.17609	1.32222	1.30103	1.68124	1.60206	0.845098	0.778151
42	2	1.07918	1.17609	0.845098	1.17609	0.845098	1.04139	0.60206	0.477121	0.477121	0.60206	0.60206	0.60206	0.778151	0.477121	0.30103	0.477121	1.66276	1.34242	1.07918	1.04139	1.82607	1.34242	1.20412	0.845098
43	2	0.60206	0.90309	0.30103	0.954243	0	0	0	0.30103	0.30103	0.30103	0.30103	0.60206	0.30103	0.477121	0	0.477121	1.30103	0.30103	0.845098	0.778151	1.32222	1.07918	0.69897	0.60206
44	1	1	1	0.778151	0.90309	0.90309	0.69897	0.845098	0.60206	1.07918	0.778151	0.778151	0.69897	0.477121	0.69897	0.477121	0.845098	1.49136	1.32222	1.41497	1.17609	1.70757	1.60206	1.47712	0.477121
45	1	1.4624	1.49136	1.39794	1.11394	0.477121	0.60206	0.778151	0.69897	0.778151	0.30103	0.69897	0.30103	0.477121	0.30103	0.60206	0.30103	1.97772	1.17609	1.07918	0.90309	2.03743	1.27875	0	1.11394
46	1	1.43136	1	1.20412	0.954243	1.14613	1.04139	0.778151	0.90309	0.778151	1.07918	0.845098	0.954243	0.90309	0.954243	0.845098	0.845098	1.77085	1.5563	1.49136	1.44716	1.97313	1.76343	1.38021	1
47	1	0.477121	0.954243	0.477121	0.477121	0.30103	0.60206	0	0.30103	0.30103	0.477121	0.845098	0.477121	0	0	0.30103	0.30103	1.17609	0.778151	1.07918	0.477121	1.30103	1.14613	0.90309	0.60206
48	1	1.14613	0.69897	0	1.14613	0.69897	0	0.477121	0.90309	0.69897	0.30103	0.477121	0.477121	0	0.30103	0.30103	0.60206	1.49136	1.14613	1	0.778151	1.64345	1.17609	1.43136	0.60206
49	1	0.477121	0.60206	0.30103	0.477121	0.60206	0	0	0.60206	0.60206	0	0.69897	0.477121	0.60206	0.60206	0.477121	0.30103	0.954243	0.845098	1	1	1.17609	1.27875	0.69897	0.477121
50	1	1	0.954243	0.69897	0.477121	0.30103	0.60206	0.778151	0.30103	0.30103	0.30103	0	0.60206	0	0	0	0.477121	1.38021	1.04139	0.778151	0.477121	1.53148	0.90309	1.14613	0.477121
51	2	0.778151	1.04139	0.845098	1	0.69897	0.477121	0.69897	0.778151	0	0.69897	0.30103	0.60206	0.778151	0.60206	0.477121	0.60206	1.49136	1.20412	0.954243	1.14613	1.66276	1.34242	0.90309	0.778151
52	2	0.845098	0.90309	0.90309	0.69897	0.845098	0.477121	0.60206	0.69897	0.60206	0.60206	0.60206	0.30103	0.477121	0.30103	0.69897	0.30103	1.39794	1.20412	1.04139	0.954243	1.60206	1.27875	1.11394	1.07918
53	2	1	0.954243	1	1	0.69897	0.60206	0.477121	0.477121	0.477121	0.477121	0.60206	0.30103	0.60206	0.60206	0.477121	0	1.5563	1.07918	0.954243	0.954243	1.6721	1.23045	1.41497	0.30103
54	2	0.954243	0.778151	0.90309	0.60206	0.778151	0.477121	0.69897	0.69897	0.30103	0.60206	1.04139	1.04139	0.477121	0.60206	0.30103	0.60206	1.38021	1.20412	1.39794	1	1.59106	1.53148	1.17609	1.04139
55	2	0.69897	0.30103	1.44716	1.49136	0	0.477121	0.60206	0	0	0.477121	0	0.477121	0	0	0	0.30103	1.79934	0.778151	0.69897	0.30103	1.83251	0.778151	1.07918	0.60206
56	2	1.07918	0.778151	0.60206	0.69897	0.30103	0.477121	0.477121	0.778151	0.30103	0.60206	0.30103	0.30103	0	0.30103	0	0.477121	1.38021	1.04139	0.845098	0.60206	1.53148	1	1.39794	1.11394
57	2	1.14613	1.25527	1.17609	0.778151	0.60206	0.60206	0.778151	0.954243	0.845098	0.69897	0.778151	0.778151	0.845098	0.778151	0.60206	0	1.69897	1.30103	1.32222	1.17609	1.83885	1.54407	1.4624	0.778151
58	2	1.25527	1.04139	1.14613	0	0	0.30103	0.60206	0	0	0.477121	0.30103	0.30103	0.30103	0.477121	0.30103	0	1.61278	0.69897	0.69897	0.69897	1.65321	0.954243	1.17609	0.477121
59	2	0.778151	0.60206	0.477121	0.778151	0.60206	0.69897	0.60206	0.477121	0.69897	0.69897	0	0.60206	0	0.477121	0.30103	0.30103	1.20412	1.11394	1.07918	0.69897	1.44716	1.20412	1.17609	0.30103
60	2	0.845098	1.07918	1.11394	0.778151	0.778151	0.69897	0.778151	0.778151	0.845098	0.845098	0.60206	0.778151	0.954243	0.69897	0.778151	0.69897	1.54407	1.30103	1.32222	1.34242	1.73239	1.62325	0.90309	0.90309
61	1	1.23045	1.17609	1.14613	1.07918	1.07918	0.845098	0.778151	1.07918	0.477121	0.477121	0.69897	0.30103	0.60206	0.60206	0.30103	0.30103	1.74036	1.53148	1	0.954243	1.94448	1.25527	1.25527	0.875061
62	1	1.39794	1.38021	0.778151	0.477121	0.30103	0.30103	0.60206	0.30103	0.477121	0	0.30103	0.30103	0.60206	0	0.30103	0	1.74036	0.845098	0.69897	0.69897	1.78533	0.954243	1.43136	1.04139
		Average if statement
	1	1.14115	1.05862	0.798075	0.669282
	2	0.92572	1.08907	0.985915	0.954813
				1		2.46415	2.31627	1.83922																	2
				2		3.23628	2.88195	2.42868		61.4286	15.7143	13	9.57143												2
										123.889	30.5556	23.2222	16.1111												2
						0.57198	0.742048	0.801917																	2
						1.38219	1.26165	1.04059																	1
																									1
										32.4235	6.1023	6.97615	5.25538												1
										137.855	20.2368	18.4376	12.7225												1
																									2
																									1
																									2
																									2
																									1
																									1
																									2
																									2

## Sheet: Total time to complete
Sub	Cond	TtimeD1-1	TtimeD2-1	TtimeD3-1	TtimeD4-1	TtimeD5-1	TtimeD6-1	TtimeD7-1	TtimeD8-1	TtimeD1-2	TtimeD2-2	TtimeD3-2	TtimeD4-2	TtimeD5-2	TtimeD6-2	TtimeD7-2	TtimeD8-2	sumA1	sumB1	sumA2	sumB2	sumAB1	sumAB2	TtimeN1-1	TtimeN1-2
1	2	50.31	40.41	20.22	40	15.12	13.56	14.06	15.03	9.19	7.9	8.03	7.84	9.82	9.28	10.96	11.13	150.94	57.77	32.96	41.19	208.71	74.15	20.6	9.44
2	2	36.4	45	35.03	30.03	28	27	21.81	18.94	24	21	20	17	20	18	16	16	146.46	95.75	82	70	242.21	152	62.56	25
3	2	30	27	24	24	18	16	16	15	15	14	13	12	12	12	11	11	105	65	54	46	170	100	79.13	34.13
4	2	20.21	23.31	16.91	18.41	17.59	16.94	15.44	13.57	18.37	13.72	12.15	12.69	15.09	10.85	9.9	10	78.84	63.54	56.93	45.84	142.38	102.77	28.25	10.78
5	1	110	82.44	76	63.38	43.75	38.31	37.5	24.57	29.18	16.78	16.59	16.06	16.63	12.5	13.88	13.78	331.82	144.13	78.61	56.79	475.95	135.4	140.59	19.78
6	1	17.94	15.25	16.53	26	19.35	20.75	14.97	16.59	20.59	18.9	16.28	13.31	13.22	13.12	11.81	11.59	75.72	71.66	69.08	49.74	147.38	118.82	21.41	15.32
7	1	25.78	31.87	18	16.31	18.56	18.83	12.25	14.69	15.41	12.47	9.75	10.65	11	8.37	9.5	8.78	91.96	64.33	48.28	37.65	156.29	85.93	58.82	16.13
8	1	31.84	25.16	21.41	18.69	20.22	17.71	17.21	25.65	15.91	14	12.34	12.13	10.87	10.53	10.84	10.37	97.1	80.79	54.38	42.61	177.89	96.99	51.38	16.19
9	2	30	27	24	24	18	16	16	15	15	14	13	12	12	12	11	11	105	65	54	46	170	100	83.31	52.25
10	1	15.07	12.12	11	8.91	8.1	7.19	7.63	6.85	6.97	7.09	6.79	6.31	6.34	6.6	6.88	6.84	47.1	29.77	27.16	26.66	76.87	53.82	17.47	8.59
11	2	44.62	45.9	41.18	32.78	21.75	27.1	23	22.12	24.02	21	20	17	18.65	17.56	16	15.5	164.48	93.97	82.02	67.71	258.45	149.73	62	22.43
12	2	39.75	35.03	30	34.73	27.91	27	22.15	23.63	23.47	21	20	17	20.03	20.88	16	16	139.51	100.69	81.47	72.91	240.2	154.38	33.75	24.78
13	1	103.4	82.5	50.06	34.56	27.91	24.13	17.81	20.65	26.38	17.78	14.75	17.94	16.47	18	15.53	11.53	270.52	90.5	76.85	61.53	361.02	138.38	59.94	23.97
14	1	37.12	33.81	31.09	36.44	32.43	24.62	16.47	15	19.19	16.25	14.25	12.37	14.21	13	12.43	13.94	138.46	88.52	62.06	53.58	226.98	115.64	36.53	21
15	2	20.69	17.62	24.32	20.59	17.09	16.63	17.56	13.68	17.72	14.82	15.19	11.88	11.78	11.46	11.1	11.43	83.22	64.96	59.61	45.77	148.18	105.38	17.03	13.25
16	2	26.18	19.5	20.6	18.5	18.69	17.97	14.28	18.4	12.75	12.35	12.72	11.81	12.1	11.44	10.78	11.37	84.78	69.34	49.63	45.69	154.12	95.32	22.41	14.22
17	2	20.21	26.04	21.03	17.85	15.9	18.18	22.35	13.38	15.37	14.25	13.37	11.06	11.09	10.78	14.31	12.47	85.13	69.81	54.05	48.65	154.94	102.7	62.84	15.1
18	1	47	37	32	28	24	22	19	18	18	15	14	14	13	13	12	12	144	83	61	50	227	111	116.97	43.53
19	1	110	82	71.66	56.62	47	46.38	37	37.19	33	24	24	22	25.19	20.4	20	21.75	320.28	167.57	103	87.34	487.85	190.34	140	40
20	1	100.5	82	76.6	53.53	47.35	46	33.91	36.62	33.18	23.69	23.1	21.19	21.56	22.84	19.81	21	312.63	163.88	101.16	85.21	476.51	186.37	118.94	40.1
21	2	57	30.88	32.28	39.18	20.59	16.03	17.22	16.59	14.16	11.43	11.34	13	10.6	11.91	11.91	12.04	159.34	70.43	49.93	46.46	229.77	96.39	40.25	16.81
22	2	57.5	45	37.31	29.31	28.44	19.37	21.59	16.81	20.22	16.41	15.13	13.75	14.97	12.37	13.94	11.88	169.12	86.21	65.51	53.16	255.33	118.67	51.22	15.44
23	2	33.71	28.53	20.56	25.09	15.18	14.75	15.78	15.75	14.63	15	14.84	13.44	13.69	14.18	13.53	13.56	107.89	61.46	57.91	54.96	169.35	112.87	28.59	24.81
24	1	72.09	23.53	20.72	17.91	20.15	18.1	17.22	14.84	15	14.53	12.65	12.31	11.47	10.6	10.47	10.09	134.25	70.31	54.49	42.63	204.56	97.12	28.43	19.16
25	1	56.28	38.28	36.28	31.72	24.57	21.09	18.75	17.72	17.38	12.91	13.69	11.82	12.16	7	11.19	10.47	162.56	82.13	55.8	40.82	244.69	96.62	87.22	19.1
26	1	14.57	14.9	17.66	12.16	11.22	10.28	9.65	8.22	9.03	7.97	7.28	9.07	9.65	7.43	7.66	7.62	59.29	39.37	33.35	32.36	98.66	65.71	16.25	10.4
27	1	30.81	23.31	16.53	18.97	14.87	17.97	18.47	16.63	16.47	14.57	13.47	15.28	14.03	14.63	11.69	12.66	89.62	67.94	59.79	53.01	157.56	112.8	29.06	17.6
28	1	14.09	11.79	13.56	12.09	10.6	9.72	10.12	9.16	8.94	7.12	7.13	6.85	6.72	7.63	7.22	6.69	51.53	39.6	30.04	28.26	91.13	58.3	14.72	9.59
29	2	26.15	23.44	14.31	15.18	12.62	11.85	12.62	11.72	12.57	11.12	9.94	5	9.41	9.97	10.22	8.19	79.08	48.81	38.63	37.79	127.89	76.42	22.03	11.66
30	2	25.84	34.25	15.79	21.03	16.47	14.37	11.16	15.37	11.72	12.68	12.57	11.72	9.38	9.09	9.5	9.81	96.91	57.37	48.69	37.78	154.28	86.47	38.81	14.28
31	2	19.81	19.75	24.34	11.44	9.38	8.25	9.69	7.75	9.85	9.53	9.07	8.13	7.84	7.68	6.91	7.22	75.34	35.07	36.58	29.65	110.41	66.23	27.67	9.44
32	2	53.9	38.41	28.75	25.16	15.63	16.15	16.94	17.54	13.65	12.22	12.91	12.19	10.13	10.22	10.63	11.44	146.22	66.26	50.97	42.42	212.48	93.39	37.19	21.06
33	1	110.4	59.81	67.31	38.88	35.53	24.53	25.88	22.1	23.03	19.31	17.47	18.31	16.68	14.66	15.78	13.87	276.4	108.04	78.12	60.99	384.44	139.11	37.97	20.25
34	1	18.19	16.03	16.69	16.13	14.37	13.68	11.93	11.69	12.46	9.84	10.06	9.53	8.16	9.69	8.22	8.79	67.04	51.67	41.89	34.86	118.71	76.75	26.44	10.56
35	1	32.38	21.62	27.75	24.4	16.66	14.13	11.91	12	11.16	9.38	9.85	10.16	10	9.59	9.19	9.93	106.15	54.7	40.55	38.71	160.85	79.26	21.84	12.75
36	1	14.65	14.85	35.44	23.06	15.09	14.19	14.22	12.91	12	11.97	12.03	10.28	8.81	9.47	9.82	9.31	88	56.41	46.28	37.41	144.41	83.69	13.87	11.22
37	1	44.16	29.72	25.53	29.47	23	23	23.1	20.78	19.91	16.03	13.75	14.21	13.97	11.65	11.43	12.56	128.88	89.88	63.9	49.61	218.76	113.51	35.72	23.44
38	1	55.65	36.06	28.06	30.66	25.44	22.47	23.06	24.13	16.13	15.88	16.28	15.59	13.25	13.5	14.13	13.88	150.43	95.1	63.88	54.76	245.53	118.64	35.53	30.97
39	1	68.72	46.78	37.28	63	37.75	29.69	25.21	27.1	21.22	22.96	24.09	21.72	18.53	19.09	18.72	18.6	215.78	119.75	89.99	74.94	335.53	164.93	37.44	23.1
40	2	28.54	32.34	20.6	40.81	18.4	18.03	15.63	14.75	13.22	11.81	11.31	10.4	9.16	9.66	11.18	10.1	122.29	66.81	46.74	40.1	189.1	86.84	22.93	16.32
41	2	15.15	10.97	9.81	12.31	9.75	8.44	7.75	7	7.31	8.16	8.06	7.81	6.5	5.88	6.06	5.28	48.24	32.94	31.34	23.72	81.18	55.06	12.41	7.09
42	2	15.66	20	13.87	19.16	13.69	17.34	13.9	11.53	12.5	10.65	11.66	11.69	12.12	10.16	10.03	9.87	68.69	56.46	46.5	42.18	125.15	88.68	23.53	12.47
43	2	21.78	20.5	18.3	24.72	18.28	18.12	18.09	15.81	15.19	13.78	11.81	12.85	10.47	11.75	11.69	12.5	85.3	70.3	53.63	46.41	155.6	100.04	21.79	12.91
44	1	39.15	39.94	28.47	35.53	39.5	46	33.5	26.81	33	24	24	22	24.12	21	20	21	143.09	145.81	103	86.12	288.9	189.12	71.56	31.66
45	1	55.63	71.5	76	40.16	19.69	19.81	20.87	15.63	16.28	12.78	15	12.97	10.97	10.97	12	14.41	243.29	76	57.03	48.35	319.29	105.38	140	18.88
46	1	26.41	14.12	16.97	13.12	13.78	13.41	11.37	12.31	8.97	10.94	10.9	9.03	8.35	9.22	9.03	8.63	70.62	50.87	39.84	35.23	121.49	75.07	24.28	9.16
47	1	17.5	16.78	15.22	15.13	11.94	11.6	12.37	10.34	9.87	9.5	10.97	10.53	9.34	9.62	8.06	8	64.63	46.25	40.87	35.02	110.88	75.89	19.22	8.54
48	1	37.66	24.03	18.84	24.59	26.78	18.57	17.15	19.21	18	13.31	14.67	14.75	12.72	12.57	13.71	14.06	105.12	81.71	60.73	53.06	186.83	113.79	44.94	17.37
49	1	16.66	15.9	15.13	15.75	11.97	10.5	10.7	9.93	8.84	7.94	7.87	7.53	8.66	9.03	7.43	6.57	63.44	43.1	32.18	31.69	106.54	63.87	19.25	8.03
50	1	50.35	46.65	35.53	27.53	27.47	30.94	35.12	28.78	24.81	21.87	22.34	20.18	20.19	19.22	18.81	19.04	160.06	122.31	89.2	77.26	282.37	166.46	57.34	24.22
51	2	36.09	25.13	22.37	28.69	24.69	16.5	14.47	13.84	14.03	13.66	11.97	11.07	12.37	10.43	9.74	10.78	112.28	69.5	50.73	43.32	181.78	94.05	33.09	13.28
52	2	27.94	21.69	23.03	21.79	16.31	13.85	12.87	13.22	12.53	10.66	10.5	9.66	10.38	9.78	11.28	10.12	94.45	56.25	43.35	41.56	150.7	84.91	24.65	15.72
53	2	24.97	28.47	27.72	27.5	21.72	20.59	18.12	15.35	14.6	13.75	13.56	11.13	12.31	11.72	5	11.43	108.66	75.78	53.04	40.46	184.44	93.5	43.09	17.31
54	2	16.34	15.28	15.63	15.44	16.69	12.72	12.41	13.91	12.5	11.57	13.5	9.5	9.5	11.28	10.69	10.06	62.69	55.73	47.07	41.53	118.42	88.6	27.31	19.31
55	2	13.97	20.69	50	35.41	18.5	18.75	19.22	16.53	11.72	14.03	13.78	13.32	12.79	12.16	12.62	12.62	120.07	73	52.85	50.19	193.07	103.04	26.91	16.81
56	2	23.65	15.84	15.38	15.18	11.56	12.72	13.78	17.09	12.34	12.78	10.81	11.85	10.19	10.12	9.96	9.94	70.05	55.15	47.78	40.21	125.2	87.99	32	18.1
57	2	32.78	35.72	23.59	18.57	21.97	17.44	21.5	19.72	19.38	19.56	17.34	16.21	19.43	16.28	14.37	15.81	110.66	80.63	72.49	65.89	191.29	138.38	48.03	18.29
58	2	53.25	39.66	50.31	32.96	25.62	21.12	19.46	17.22	24.12	21.28	18.38	16.4	15	13.84	12.93	11.41	176.18	83.42	80.18	53.18	259.6	133.36	50.78	17.69
59	2	22.44	15.59	15.72	14.69	13.56	11.28	12.13	9.4	11.4	11.1	12.56	12.22	10.47	10.93	10.38	9.69	68.44	46.37	47.28	41.47	114.81	88.75	25.22	12.37
60	2	10.72	8.75	8.15	6.75	6.38	5.97	5.22	4.82	9.03	5.69	5.09	5.31	6.13	5.88	5.19	4.72	34.37	22.39	25.12	21.92	56.76	47.04	8.97	6.62
61	1	26.1	27.25	20.12	18.16	21.81	20.82	14.75	16.31	16.68	15.03	15.59	13.37	10.75	12.84	12.66	12.32	91.63	73.69	60.67	48.57	165.32	109.24	46	19
62	1	63.81	57.25	33.04	25.84	28.69	23.09	20.4	17.25	20.4	16.9	14.81	13.5	13	11.62	12.63	11.72	179.94	89.43	65.61	48.97	269.37	114.58	73.19	26.89
Means		Average if statement
	1	47.2229	36.5887	32.4671	28.2806	23.8565	21.9197	19.3387	18.3761	17.9803	14.8613	14.379	13.7081	13.2265	12.561	12.3397	12.3161	144.559	83.491	60.9287	50.4432	228.05	111.372	52.9781	19.8871
	2	29.5083	26.5763	24.163	23.3753	17.9453	16.5487	15.938	14.848	15.079	13.767	13.1853	11.9697	12.186	11.6753	11.1283	11.108	103.623	65.28	54.001	46.0977	168.903	100.099	36.5917	17.6577
Log10 transformations
Sub	Cond	TtimeD1-1	TtimeD2-1	TtimeD3-1	TtimeD4-1	TtimeD5-1	TtimeD6-1	TtimeD7-1	TtimeD8-1	TtimeD1-2	TtimeD2-2	TtimeD3-2	TtimeD4-2	TtimeD5-2	TtimeD6-2	TtimeD7-2	TtimeD8-2	sumA1	sumB1	sumA2	sumB2	sumAB1	sumAB2	TtimeN1-1	TtimeN1-2
1	2	1.7102	1.61711	1.32675	1.61278	1.20737	1.16316	1.17782	1.20493	1.00817	0.94939	0.955688	0.946452	1.03423	1.01199	1.07773	1.08386	2.18167	1.76916	1.53097	1.62521	2.32162	1.87593	1.33445	1.0187
2	2	1.57287	1.66276	1.55666	1.49178	1.4624	1.44716	1.35813	1.29973	1.39794	1.34242	1.32222	1.25527	1.32222	1.27875	1.23045	1.23045	2.16867	1.98565	1.91908	1.85126	2.38598	2.18469	1.80318	1.41497
3	2	1.49136	1.44716	1.39794	1.39794	1.27875	1.23045	1.23045	1.20412	1.20412	1.17609	1.14613	1.11394	1.11394	1.11394	1.07918	1.07918	2.02531	1.81954	1.74036	1.6721	2.233	2.00432	1.9038	1.54568
4	2	1.32654	1.38578	1.2531	1.28803	1.26928	1.25382	1.2159	1.16346	1.28713	1.16791	1.11893	1.1364	1.20656	1.07372	1.03743	1.04139	1.90222	1.80983	1.7629	1.67062	2.15649	2.01607	1.46613	1.07115
5	1	2.04532	1.92137	1.88649	1.80875	1.65079	1.5945	1.58546	1.40773	1.47972	1.24993	1.24527	1.23198	1.24625	1.13033	1.1726	1.16967	2.52221	2.16176	1.90097	1.76185	2.67847	2.13481	2.15103	1.31765
6	1	1.27738	1.21085	1.24378	1.43136	1.30856	1.33746	1.2033	1.24527	1.33425	1.29885	1.23754	1.15564	1.1529	1.14983	1.10755	1.10003	1.88491	1.8613	1.84559	1.70535	2.17138	2.07853	1.35044	1.21272
7	1	1.42781	1.5168	1.27875	1.2383	1.29137	1.29732	1.12222	1.19562	1.21511	1.12937	1.03141	1.06633	1.07918	0.97174	1.02119	0.990339	1.9683	1.81511	1.69267	1.58715	2.1967	1.93917	1.77685	1.23376
8	1	1.5164	1.41764	1.35044	1.29425	1.32675	1.27207	1.26031	1.4257	1.22814	1.17609	1.12516	1.11826	1.07445	1.06183	1.07335	1.05576	1.99167	1.9127	1.74335	1.63959	2.25259	1.99118	1.71917	1.23528
9	2	1.49136	1.44716	1.39794	1.39794	1.27875	1.23045	1.23045	1.20412	1.20412	1.17609	1.14613	1.11394	1.11394	1.11394	1.07918	1.07918	2.02531	1.81954	1.74036	1.6721	2.233	2.00432	1.92588	1.72632
10	1	1.20602	1.11793	1.07918	0.996074	0.959041	0.913284	0.936011	0.89487	0.901458	0.907949	0.891537	0.863917	0.865696	0.880814	0.896526	0.894316	1.68215	1.48813	1.44963	1.44185	1.89137	1.73894	1.26647	0.981819
11	2	1.65916	1.67117	1.62511	1.52866	1.35698	1.44871	1.38021	1.36399	1.39829	1.34242	1.32222	1.25527	1.29336	1.26858	1.23045	1.21748	2.21875	1.97759	1.91918	1.83702	2.41405	2.1782	1.79934	1.36977
12	2	1.61013	1.55666	1.49136	1.55303	1.46105	1.44716	1.36455	1.39146	1.38863	1.34242	1.32222	1.25527	1.32284	1.34005	1.23045	1.23045	2.14771	2.00728	1.9163	1.8687	2.38238	2.1914	1.54095	1.41128
13	1	2.0187	1.92169	1.70808	1.55096	1.46105	1.40019	1.27439	1.33546	1.43743	1.2737	1.19728	1.27738	1.24229	1.27875	1.21827	1.09795	2.4338	1.96142	1.89126	1.79609	2.55873	2.1442	1.7849	1.39742
14	1	1.58115	1.5417	1.50637	1.57334	1.52414	1.40858	1.24229	1.20412	1.30514	1.23679	1.18327	1.12613	1.18213	1.14613	1.12808	1.17435	2.14445	1.95192	1.79975	1.73703	2.3579	2.06685	1.57438	1.34242
15	2	1.33626	1.26998	1.40346	1.33425	1.25744	1.24625	1.26858	1.16673	1.27231	1.19921	1.20925	1.10992	1.10653	1.09552	1.08279	1.09447	1.92542	1.81928	1.78254	1.66997	2.17371	2.02686	1.256	1.15381
16	2	1.43425	1.31175	1.33445	1.29003	1.29425	1.27807	1.18412	1.2878	1.1383	1.12548	1.13735	1.10755	1.11727	1.09482	1.07115	1.09237	1.93339	1.8472	1.70441	1.66922	2.19067	1.98372	1.3694	1.18241
17	2	1.32654	1.43201	1.34301	1.27531	1.22789	1.28285	1.36829	1.15776	1.21405	1.18327	1.15746	1.08135	1.08243	1.07115	1.18498	1.12937	1.93515	1.85009	1.74076	1.69592	2.19296	2.01578	1.80509	1.20683
18	1	1.68124	1.57978	1.51851	1.4624	1.39794	1.36173	1.30103	1.27875	1.27875	1.20412	1.17609	1.17609	1.14613	1.14613	1.11394	1.11394	2.16137	1.92428	1.79239	1.70757	2.35793	2.04922	2.07177	1.64865
19	1	2.04532	1.91908	1.8613	1.76057	1.68124	1.6756	1.57978	1.58195	1.53148	1.39794	1.39794	1.36173	1.41814	1.33041	1.32222	1.35698	2.50688	2.22678	2.01703	1.94616	2.68918	2.28181	2.14922	1.61278
20	1	2.00647	1.91908	1.88986	1.73664	1.6844	1.6721	1.54295	1.57542	1.53377	1.39252	1.38202	1.34616	1.35334	1.37731	1.31827	1.34242	2.49642	2.21717	2.00928	1.93556	2.67898	2.2727	2.07896	1.61384
21	2	1.76343	1.50352	1.52218	1.60401	1.33425	1.23121	1.26055	1.24527	1.1807	1.09447	1.09132	1.14613	1.06446	1.11093	1.11093	1.11528	2.20504	1.85388	1.70697	1.67633	2.36318	1.98851	1.61542	1.25066
22	2	1.76716	1.66276	1.58331	1.48159	1.46894	1.30899	1.35392	1.25066	1.32675	1.2408	1.20763	1.16879	1.2033	1.12613	1.17435	1.10992	2.23076	1.94057	1.82289	1.73368	2.4088	2.07799	1.71784	1.2159
23	2	1.54045	1.47026	1.33365	1.41647	1.20898	1.19728	1.22479	1.22401	1.19396	1.20412	1.19976	1.15957	1.16702	1.18127	1.16227	1.16316	2.03699	1.7956	1.77019	1.74788	2.23134	2.05641	1.47114	1.41179
24	1	1.86386	1.3897	1.33686	1.27669	1.32531	1.28103	1.26055	1.19976	1.20412	1.19117	1.13513	1.12418	1.09587	1.06446	1.05956	1.04493	2.13114	1.85315	1.74421	1.63979	2.31294	1.99176	1.46879	1.30449
25	1	1.758	1.59417	1.57148	1.51481	1.40773	1.3442	1.29557	1.27231	1.26435	1.14333	1.16702	1.10789	1.11926	0.90309	1.086	1.05956	2.21368	1.91976	1.75435	1.62138	2.39039	1.98954	1.94557	1.3032
26	1	1.19229	1.2014	1.27091	1.11926	1.08707	1.05231	1.02735	0.964731	1.0013	0.952792	0.91803	1.00303	1.02735	0.925828	0.937518	0.935507	1.78025	1.60606	1.53593	1.52323	1.99852	1.82419	1.23679	1.0569
27	1	1.50256	1.38578	1.24378	1.30038	1.20058	1.27807	1.28937	1.24625	1.24229	1.19229	1.16047	1.21165	1.17696	1.19396	1.10346	1.13545	1.95722	1.83847	1.78383	1.73247	2.20019	2.05614	1.47799	1.26951
28	1	1.17869	1.10687	1.16316	1.11694	1.06446	1.03019	1.0461	1.00689	0.997386	0.909556	0.910091	0.89487	0.887617	0.936011	0.914872	0.885926	1.72041	1.60853	1.49192	1.46627	1.9644	1.77305	1.19645	1.0249
29	2	1.43377	1.3881	1.18498	1.20898	1.13418	1.1089	1.13418	1.10449	1.13258	1.0835	1.03902	0.778151	1.01745	1.04021	1.04999	0.963316	1.90352	1.69732	1.59802	1.58872	2.11022	1.88885	1.36229	1.10243
30	2	1.42878	1.54716	1.22505	1.34301	1.24229	1.18667	1.08493	1.21405	1.10449	1.13609	1.13258	1.10449	1.0162	1.00389	1.02119	1.03383	1.99083	1.76619	1.69627	1.58861	2.19112	1.94186	1.59999	1.18412
31	2	1.31827	1.31702	1.40381	1.09482	1.0162	0.966142	1.02898	0.942008	1.03543	1.02243	1.00303	0.960471	0.946452	0.93852	0.898176	0.914872	1.88275	1.55715	1.57496	1.48643	2.04692	1.82756	1.45743	1.0187
32	2	1.73957	1.59561	1.47349	1.41764	1.22089	1.23426	1.25382	1.26811	1.16584	1.12123	1.14333	1.12024	1.0465	1.04999	1.06558	1.09482	2.16797	1.82776	1.71575	1.63769	2.32936	1.97493	1.58195	1.34361
33	1	2.04689	1.78398	1.83448	1.60076	1.56265	1.40705	1.42943	1.36361	1.38075	1.30771	1.26647	1.28578	1.24748	1.19479	1.22479	1.17231	2.44311	2.03759	1.89829	1.79232	2.58596	2.14647	1.59073	1.32736
34	1	1.28307	1.23121	1.24773	1.23376	1.18667	1.16673	1.1116	1.10346	1.12905	1.03503	1.04376	1.02243	0.961895	1.02898	0.964731	0.990783	1.83276	1.72156	1.63236	1.55461	2.07813	1.8907	1.43838	1.06296
35	1	1.52349	1.35449	1.45864	1.40483	1.24699	1.17984	1.11093	1.11394	1.08493	1.0162	1.03543	1.04766	1.04139	1.0249	1.00817	1.03862	2.02999	1.74586	1.61857	1.5989	2.20911	1.9045	1.3587	1.1383
36	1	1.19451	1.20003	1.56158	1.3813	1.20656	1.18156	1.18241	1.14333	1.11394	1.11294	1.11494	1.05231	0.991669	1.01995	1.03423	1.01326	1.94939	1.75899	1.67468	1.58444	2.16259	1.92783	1.17231	1.08707
37	1	1.65475	1.48742	1.42374	1.48387	1.38021	1.38021	1.38202	1.33806	1.32035	1.23121	1.16879	1.18213	1.17522	1.10209	1.09447	1.13226	2.11354	1.95847	1.81224	1.70424	2.34195	2.05884	1.5649	1.3881
38	1	1.7532	1.56891	1.4633	1.50051	1.42226	1.37051	1.3813	1.40019	1.23376	1.22737	1.23754	1.21985	1.15381	1.16137	1.17984	1.1726	2.18021	1.98272	1.81211	1.74632	2.39187	2.07788	1.56265	1.50474
39	1	1.84336	1.67925	1.58297	1.80618	1.58827	1.487	1.41847	1.44871	1.34674	1.37949	1.3995	1.35641	1.2907	1.30298	1.29491	1.29226	2.33602	2.08189	1.95899	1.88047	2.52702	2.21992	1.58478	1.38202
40	2	1.47041	1.52297	1.33445	1.62128	1.2878	1.27944	1.22089	1.19728	1.1529	1.10755	1.09026	1.0569	1.00689	1.02776	1.08565	1.04532	2.09093	1.83129	1.67888	1.61384	2.27898	1.94369	1.37894	1.23855
41	2	1.20817	1.07809	1.03383	1.12418	1.03141	0.974972	0.942008	0.90309	0.919601	0.961895	0.957128	0.944976	0.875061	0.837588	0.848805	0.79796	1.69232	1.53071	1.50974	1.39305	1.91477	1.74865	1.12743	0.907949
42	2	1.22167	1.32222	1.17231	1.30449	1.16702	1.2634	1.17319	1.09795	1.13033	1.06633	1.10243	1.10346	1.11793	1.04766	1.04258	1.03623	1.84317	1.75937	1.67669	1.63528	2.10089	1.9527	1.3897	1.12937
43	2	1.35755	1.33244	1.28556	1.41027	1.28511	1.28149	1.28081	1.22557	1.20925	1.16967	1.10755	1.14145	1.05956	1.10551	1.10346	1.13033	1.93601	1.85309	1.73743	1.67587	2.19479	2.00449	1.35774	1.14333
44	1	1.60369	1.61215	1.46938	1.56265	1.60746	1.6721	1.53782	1.4442	1.53148	1.39794	1.39794	1.36173	1.40002	1.34242	1.32222	1.34242	2.15863	2.16676	2.01703	1.94012	2.46225	2.27903	1.8607	1.51402
45	1	1.75305	1.86034	1.88649	1.61448	1.31576	1.31827	1.33985	1.22089	1.23754	1.13925	1.20412	1.1452	1.07809	1.07809	1.11394	1.1878	2.38791	1.88649	1.76365	1.69329	2.50554	2.02686	2.14922	1.29842
46	1	1.43791	1.17955	1.25455	1.14983	1.16967	1.15866	1.09237	1.12418	0.998695	1.077	1.07555	1.0013	0.970812	1.00945	1.0013	0.983626	1.85503	1.71492	1.61109	1.55907	2.0881	1.88121	1.40278	1.00689
47	1	1.26717	1.24993	1.21005	1.20763	1.11193	1.10037	1.12613	1.05461	1.03623	1.02119	1.07809	1.06183	1.01452	1.02612	0.957128	0.954243	1.8171	1.6744	1.6219	1.55654	2.04875	1.88587	1.30578	0.979548
48	1	1.58726	1.39846	1.29754	1.40807	1.44373	1.29159	1.25888	1.30557	1.27875	1.15564	1.19507	1.19728	1.13735	1.13258	1.16761	1.17782	2.0258	1.91756	1.7905	1.73288	2.27376	2.0599	1.66219	1.26411
49	1	1.24699	1.22789	1.20763	1.22401	1.11294	1.0607	1.06819	1.03862	0.992995	0.951338	0.947924	0.930949	0.984977	1.0013	0.925828	0.879096	1.80916	1.64444	1.52088	1.51441	2.03157	1.81204	1.30643	0.955688
50	1	1.71054	1.67806	1.56265	1.4553	1.45439	1.50433	1.55775	1.47392	1.41179	1.35927	1.3681	1.32593	1.32613	1.30578	1.29688	1.3019	2.20699	2.091	1.95521	1.89354	2.45235	2.22391	1.76597	1.40175
51	2	1.56926	1.41714	1.36866	1.47261	1.40976	1.24304	1.18949	1.17143	1.17696	1.16613	1.11294	1.08171	1.12613	1.05805	1.031	1.07115	2.05415	1.84819	1.71374	1.6466	2.26193	1.97795	1.53263	1.15473
52	2	1.4615	1.35583	1.38075	1.35774	1.2383	1.17173	1.14208	1.1529	1.1313	1.0667	1.0607	1.02776	1.05614	1.03262	1.0892	1.0461	1.97978	1.75778	1.64689	1.629	2.18099	1.93404	1.40909	1.22324
53	2	1.41447	1.46938	1.45818	1.45484	1.35641	1.33425	1.28149	1.21352	1.19312	1.16879	1.16316	1.08386	1.12418	1.10449	0.778151	1.09447	2.04005	1.88525	1.73272	1.61763	2.2682	1.97543	1.64434	1.26269
54	2	1.23905	1.21165	1.22089	1.2159	1.24773	1.13735	1.12743	1.17348	1.13033	1.09934	1.16137	1.02119	1.02119	1.0892	1.06781	1.04376	1.80407	1.75381	1.68187	1.6287	2.07708	1.95231	1.45194	1.30771
55	2	1.17522	1.33626	1.70757	1.56122	1.29003	1.29557	1.30578	1.24378	1.10449	1.17696	1.16967	1.15594	1.13956	1.11926	1.13418	1.13418	2.08304	1.86923	1.73119	1.70919	2.28796	2.0172	1.44576	1.25066
56	2	1.39182	1.22634	1.21431	1.20898	1.09899	1.13735	1.16967	1.25744	1.12516	1.13925	1.07225	1.1089	1.04883	1.0461	1.03981	1.03902	1.85156	1.74935	1.68824	1.615	2.10106	1.94934	1.51851	1.28103
57	2	1.52866	1.5649	1.39076	1.29159	1.36116	1.26576	1.35218	1.31639	1.3092	1.31302	1.2634	1.23578	1.31027	1.23754	1.18667	1.22557	2.0479	1.91185	1.86623	1.82536	2.28396	2.1442	1.69046	1.28533
58	2	1.7344	1.60917	1.7102	1.53097	1.42521	1.34479	1.31091	1.26055	1.40002	1.34792	1.28735	1.24055	1.20412	1.17143	1.14395	1.09377	2.24841	1.92645	1.90945	1.73384	2.41597	2.12827	1.71416	1.27161
59	2	1.36996	1.21985	1.22324	1.19562	1.16316	1.0892	1.11826	1.01703	1.09342	1.08279	1.13226	1.12123	1.05956	1.07664	1.05614	1.02898	1.84161	1.6755	1.68377	1.62808	2.06375	1.95303	1.41863	1.12613
60	2	1.06893	0.989005	0.961421	0.889302	0.868056	0.843233	0.79379	0.764923	1.0013	0.825426	0.784617	0.800029	0.85309	0.837588	0.791691	0.757396	1.54864	1.36903	1.41697	1.36021	1.76163	1.6816	0.998695	0.881955
61	1	1.43297	1.45102	1.32469	1.2824	1.35813	1.33885	1.19728	1.2383	1.24748	1.20493	1.21985	1.15746	1.07004	1.14114	1.13545	1.1245	1.96675	1.87326	1.79007	1.69522	2.22094	2.04234	1.6721	1.30103
62	1	1.81164	1.7653	1.53199	1.42878	1.47261	1.38184	1.33041	1.26126	1.33041	1.25285	1.19893	1.16137	1.14613	1.10106	1.1345	1.10449	2.25753	1.95631	1.82354	1.69871	2.43196	2.06288	1.87035	1.44545
